# Supplementary material for: Antibacterial Action of Protein Fraction Isolated from Rapana venosa Hemolymph against Escherichia coli NBIMCC 8785
Source: Pharmaceuticals (Basel). 2024 Jan 3;17(1):68. doi: 10.3390/ph17010068 (PMC10821198; doi:10.3390/ph17010068)
Supplement: Supplementary file 1 [file pharmaceuticals-17-00068-s001.zip]

Archive with 1 entries (1 files):
- pharmaceuticals-2761162-supplementary.pdf
